# Supplementary material for: Synthesis and Biological Evaluation of Hydroxylated Monocarbonyl Curcumin Derivatives as Potential Inducers of Neprilysin Activity
Source: Biomedicines. 2021 Aug 3;9(8):955. doi: 10.3390/biomedicines9080955 (PMC8394082; doi:10.3390/biomedicines9080955)
Supplement: Supplementary file 1 [file biomedicines-09-00955-s001.zip]

Archive with 1 entries (1 files):
- biomedicines-1286140 supplementary.pdf
